# Supplementary material for: POLG Gene Variants in Cervical Cancer Patients and Their Associations with Clinical and Pathomorphological Tumor Characteristics
Source: J Clin Med. 2021 Apr 23;10(9):1838. doi: 10.3390/jcm10091838 (PMC8123044; doi:10.3390/jcm10091838)
Supplement: Supplementary file 1 [file jcm-10-01838-s001.zip]

Archive with 1 entries (1 files):
- jcm-1159396-supplementary.pdf
